# Supplementary material for: 1-Diphenyl­methyl-4-[3-(4-fluoro­benzo­yl)prop­yl]piperazine-1,4-diium dichloride monohydrate
Source: Acta Crystallogr Sect E Struct Rep Online. 2011 Sep 30;67(Pt 10):o2719. doi: 10.1107/S1600536811037378 (PMC3201513; doi:10.1107/S1600536811037378)
Supplement: Supplementary file 1 [file e-67-o2719-sup1.cif]

##############################################################################
#                                                                            #
# This CIF contains the data in a paper accepted for publication in          #
# Acta Crystallographica Section E. It conforms to the requirements of       #
# Notes for Authors for Acta Crystallographica Section E, and has been       #
# peer reviewed under the auspices of the IUCr Commission on Journals.       #
#                                                                            #
# Full details of the Crystallographic Information File format               #
# are given in the paper "The Crystallographic Information File (CIF):       #
# a New Standard Archive File for Crystallography" by S. R. Hall, F. H.      #
# Allen and I. D. Brown [Acta Cryst. (1991), A47, 655-685].                  #
#                                                                            #
# The current version of the core CIF dictionary is obtainable from          #
# ftp://ftp.iucr.org/pub/cif_core.dic.                                       #
#                                                                            #
# Software is freely available for graphical display of the structure(s)     #
# in this CIF. For information consult the CIF software page                 #
# http://www.iucr.org/resources/cif/software.                                #
#                                                                            #
# This file may be used for bona fide research purposes within the           #
# scientific community so long as proper attribution is given to the journal # 
# article from which it was obtained.                                        #
#                                                                            #
##############################################################################
data_global
_audit_creation_method     SHELXL-97
_journal_date_recd_electronic     2011-07-29
_journal_date_accepted     2011-09-14
_journal_name_full     'Acta Crystallographica, Section E'
_journal_year     2011
_journal_volume     67
_journal_issue     10
_journal_page_first     o2719
_journal_page_last     o2719
_journal_paper_category     QO
_journal_coeditor_code     PV2438
_publ_contact_author_name     'Jing Wang'
_publ_contact_author_address
;
School of Pharmaceutical Sciences
Hebei Medical University
Shijiazhuang 050017
People's Republic of China
;
_publ_contact_author_email     'jingwang@home.ipe.ac.cn'
_publ_contact_author_fax     '86311-86052053'
_publ_contact_author_phone     '86-311-86265627'
_publ_section_title
;
1-Diphenylmethyl-4-[3-(4-fluorobenzoyl)propyl]piperazine-1,4-diium dichloride
monohydrate
;
loop_
    _publ_author_name
    _publ_author_footnote
    _publ_author_address
    'Wang, Jing' .
;
School of Pharmaceutical Sciences
Hebei Medical University
Shijiazhuang 050017
People's Republic of China
;
    'Wang, Yongli' .
;
School of Pharmaceutical Sciences
Hebei Medical University
Shijiazhuang 050017
People's Republic of China
;
    'Yang, Caiqin' .
;
School of Pharmaceutical Sciences
Hebei Medical University
Shijiazhuang 050017
People's Republic of China
;
_chemical_name_systematic
;
1-Diphenylmethyl-4-[3-(4-fluorobenzoyl)propyl]piperazine-1,4-diium dichloride
monohydrate
;
_chemical_name_common     ?
_chemical_formula_moiety     'C27 H31 F N2 O 2+, 2(Cl -), H2 O'
_chemical_formula_sum     'C27 H33 Cl2 F N2 O2'
_chemical_formula_iupac     'C27 H31 F N2 O 2+, 2Cl -, H2 O'
_chemical_formula_weight     507.45
_chemical_melting_point     ?
_symmetry_cell_setting     monoclinic
_symmetry_space_group_name_H-M     'C 2/c'
_symmetry_space_group_name_Hall     '-C 2yc'
loop_
    _symmetry_equiv_pos_as_xyz
    'x, y, z'
    '-x, y, -z+1/2'
    'x+1/2, y+1/2, z'
    '-x+1/2, y+1/2, -z+1/2'
    '-x, -y, -z'
    'x, -y, z-1/2'
    '-x+1/2, -y+1/2, -z'
    'x+1/2, -y+1/2, z-1/2'
_cell_length_a     39.2849(14)
_cell_length_b     7.3369(3)
_cell_length_c     19.5158(7)
_cell_angle_alpha     90.00
_cell_angle_beta     107.773(2)
_cell_angle_gamma     90.00
_cell_volume     5356.6(3)
_cell_formula_units_Z     8
_cell_measurement_reflns_used     6877
_cell_measurement_theta_min     4.62
_cell_measurement_theta_max     65.18
_cell_measurement_temperature     298(2)
_exptl_crystal_description     prismatic
_exptl_crystal_colour     colorless
_exptl_crystal_size_max     0.37
_exptl_crystal_size_mid     0.21
_exptl_crystal_size_min     0.11
_exptl_crystal_density_diffrn     1.258
_exptl_crystal_density_meas     ?
_exptl_crystal_density_method     'not measured'
_exptl_crystal_F_000     2144
_exptl_absorpt_coefficient_mu     0.275
_exptl_absorpt_correction_type     multi-scan
_exptl_absorpt_process_details     '(SADABS; Sheldrick, 1996)'
_exptl_absorpt_correction_T_min     0.933
_exptl_absorpt_correction_T_max     0.970
_exptl_special_details     ?
_diffrn_ambient_temperature     298(2)
_diffrn_radiation_type     MoK\a
_diffrn_radiation_wavelength     0.71070
_diffrn_radiation_source     'fine-focus sealed tube'
_diffrn_radiation_monochromator     graphite
_diffrn_measurement_device_type     'Siemens SMART CCD area-detector'
_diffrn_measurement_method     '\f and \w'
_diffrn_detector_area_resol_mean     ?
_diffrn_reflns_number     19739
_diffrn_reflns_av_R_equivalents     0.0343
_diffrn_reflns_av_sigmaI/netI     0.0259
_diffrn_reflns_theta_min     1.09
_diffrn_reflns_theta_max     24.92
_diffrn_reflns_theta_full     24.92
_diffrn_measured_fraction_theta_max     0.976
_diffrn_measured_fraction_theta_full     0.976
_diffrn_reflns_limit_h_min     -46
_diffrn_reflns_limit_h_max     44
_diffrn_reflns_limit_k_min     -8
_diffrn_reflns_limit_k_max     7
_diffrn_reflns_limit_l_min     -22
_diffrn_reflns_limit_l_max     23
_diffrn_standards_number     ?
_diffrn_standards_interval_count     ?
_diffrn_standards_interval_time     ?
_diffrn_standards_decay_%     ?
_refine_special_details
;
Refinement of <i>F</i>^2^ against ALL reflections. The weighted <i>R</i>-factor
<i>wR</i> and goodness of fit <i>S</i> are based on <i>F</i>^2^, conventional
<i>R</i>-factors <i>R</i> are based on <i>F</i>, with <i>F</i> set to zero for
negative <i>F</i>^2^. The threshold expression of <i>F</i>^2^ >
\s(<i>F</i>^2^) is used only for calculating <i>R</i>-factors(gt) <i>etc</i>.
and is not relevant to the choice of reflections for refinement.
<i>R</i>-factors based on <i>F</i>^2^ are statistically about twice as large
as those based on <i>F</i>, and <i>R</i>- factors based on ALL data will be
even larger.
;
_reflns_number_total     4566
_reflns_number_gt     3644
_reflns_threshold_expression     I>2\s(I)
_refine_ls_structure_factor_coef     Fsqd
_refine_ls_matrix_type     full
_refine_ls_R_factor_all     0.0575
_refine_ls_R_factor_gt     0.0464
_refine_ls_wR_factor_gt     0.1284
_refine_ls_wR_factor_ref     0.1379
_refine_ls_goodness_of_fit_ref     1.033
_refine_ls_restrained_S_all     1.034
_refine_ls_number_reflns     4566
_refine_ls_number_parameters     313
_refine_ls_number_restraints     3
_refine_ls_hydrogen_treatment     mixed
_refine_ls_weighting_scheme     calc
_refine_ls_weighting_details
         'calc w=1/[\s^2^(Fo^2^)+(0.0742P)^2^+3.1528P] where P=(Fo^2^+2Fc^2^)/3'
_atom_sites_solution_hydrogens     geom
_atom_sites_solution_primary     direct
_atom_sites_solution_secondary     difmap
_refine_ls_shift/su_max     0.000
_refine_ls_shift/su_mean     0.000
_refine_diff_density_max     0.313
_refine_diff_density_min     -0.372
_refine_ls_extinction_method     none
_refine_ls_extinction_coef     ?
loop_
    _atom_type_symbol
    _atom_type_description
    _atom_type_scat_dispersion_real
    _atom_type_scat_dispersion_imag
    _atom_type_scat_source
    'C' 'C' 0.0033 0.0016
                         'International Tables Vol C Tables 4.2.6.8 and 6.1.1.4'
    'H' 'H' 0.0000 0.0000
                         'International Tables Vol C Tables 4.2.6.8 and 6.1.1.4'
    'N' 'N' 0.0061 0.0033
                         'International Tables Vol C Tables 4.2.6.8 and 6.1.1.4'
    'O' 'O' 0.0106 0.0060
                         'International Tables Vol C Tables 4.2.6.8 and 6.1.1.4'
    'F' 'F' 0.0171 0.0103
                         'International Tables Vol C Tables 4.2.6.8 and 6.1.1.4'
    'Cl' 'Cl' 0.1484 0.1585
                         'International Tables Vol C Tables 4.2.6.8 and 6.1.1.4'
_computing_data_collection     'SMART (Siemens, 1994)'
_computing_cell_refinement     'SAINT (Siemens, 1994)'
_computing_data_reduction     'SAINT (Siemens, 1994)'
_computing_structure_solution     'SHELXS97 (Sheldrick, 2008)'
_computing_structure_refinement     'SHELXL97 (Sheldrick, 2008)'
_computing_molecular_graphics     'SHELXTL (Sheldrick, 2008)'
_computing_publication_material     'SHELXTL (Sheldrick, 2008)'
loop_
    _atom_site_type_symbol
    _atom_site_label
    _atom_site_fract_x
    _atom_site_fract_y
    _atom_site_fract_z
    _atom_site_U_iso_or_equiv
    _atom_site_adp_type
    _atom_site_calc_flag
    _atom_site_refinement_flags
    _atom_site_occupancy
    _atom_site_symmetry_multiplicity
    _atom_site_disorder_assembly
    _atom_site_disorder_group
    F F1 0.40283(5) 0.3181(3) 0.13299(11) 0.1153(7) Uani d . 1 1 . .
    Cl Cl1 0.113600(17) 0.81655(8) 0.10513(4) 0.0702(2) Uani d . 1 1 . .
    Cl Cl2 0.231844(18) 1.53814(9) 0.16249(4) 0.0760(2) Uani d . 1 1 . .
    N N1 0.19895(4) 1.1685(2) 0.12880(9) 0.0468(4) Uani d . 1 1 . .
    H H1A 0.2087 1.2821 0.1339 0.056 Uiso calc R 1 1 . .
    N N2 0.12309(4) 1.2321(2) 0.10926(8) 0.0441(4) Uani d . 1 1 . .
    H H2B 0.1166 1.1127 0.1041 0.053 Uiso calc R 1 1 . .
    O O1 0.31404(6) 1.0374(3) 0.04357(12) 0.0918(7) Uani d . 1 1 . .
    O O1W 0.17734(9) 1.6776(4) 0.24451(15) 0.1295(9) Uani d D 1 1 . .
    C C1 0.37946(8) 0.4599(4) 0.11920(14) 0.0765(8) Uani d . 1 1 . .
    C C2 0.38710(7) 0.6077(5) 0.08508(15) 0.0792(8) Uani d . 1 1 . .
    H H2A 0.4078 0.6117 0.0714 0.095 Uiso calc R 1 1 . .
    C C3 0.36369(7) 0.7509(4) 0.07114(13) 0.0674(6) Uani d . 1 1 . .
    H H3A 0.3688 0.8540 0.0482 0.081 Uiso calc R 1 1 . .
    C C4 0.33248(6) 0.7454(3) 0.09058(11) 0.0541(5) Uani d . 1 1 . .
    C C5 0.32535(7) 0.5884(3) 0.12420(12) 0.0643(6) Uani d . 1 1 . .
    H H5A 0.3044 0.5807 0.1368 0.077 Uiso calc R 1 1 . .
    C C6 0.34905(8) 0.4448(4) 0.13884(14) 0.0771(8) Uani d . 1 1 . .
    H H6A 0.3445 0.3403 0.1615 0.092 Uiso calc R 1 1 . .
    C C7 0.30841(6) 0.9070(3) 0.07606(12) 0.0572(5) Uani d . 1 1 . .
    C C8 0.27859(7) 0.9051(4) 0.10829(17) 0.0789(8) Uani d . 1 1 . .
    H H8A 0.2890 0.9003 0.1602 0.095 Uiso calc R 1 1 . .
    H H8B 0.2652 0.7931 0.0936 0.095 Uiso calc R 1 1 . .
    C C9 0.25220(6) 1.0625(3) 0.09051(14) 0.0641(6) Uani d . 1 1 . .
    H H9A 0.2646 1.1783 0.1017 0.077 Uiso calc R 1 1 . .
    H H9B 0.2385 1.0613 0.0399 0.077 Uiso calc R 1 1 . .
    C C10 0.22818(6) 1.0325(3) 0.13699(13) 0.0596(6) Uani d . 1 1 . .
    H H10A 0.2175 0.9126 0.1263 0.072 Uiso calc R 1 1 . .
    H H10B 0.2429 1.0319 0.1869 0.072 Uiso calc R 1 1 . .
    C C11 0.18253(5) 1.1380(3) 0.18779(11) 0.0537(5) Uani d . 1 1 . .
    H H11A 0.2003 1.1619 0.2337 0.064 Uiso calc R 1 1 . .
    H H11B 0.1754 1.0113 0.1873 0.064 Uiso calc R 1 1 . .
    C C12 0.15059(5) 1.2567(3) 0.18091(11) 0.0541(5) Uani d . 1 1 . .
    H H12A 0.1402 1.2264 0.2187 0.065 Uiso calc R 1 1 . .
    H H12B 0.1580 1.3833 0.1868 0.065 Uiso calc R 1 1 . .
    C C13 0.14022(5) 1.2799(3) 0.05275(11) 0.0502(5) Uani d . 1 1 . .
    H H13A 0.1484 1.4053 0.0591 0.060 Uiso calc R 1 1 . .
    H H13B 0.1227 1.2691 0.0055 0.060 Uiso calc R 1 1 . .
    C C14 0.17127(5) 1.1568(3) 0.05701(11) 0.0506(5) Uani d . 1 1 . .
    H H14A 0.1629 1.0321 0.0482 0.061 Uiso calc R 1 1 . .
    H H14B 0.1818 1.1905 0.0199 0.061 Uiso calc R 1 1 . .
    C C15 0.08987(5) 1.3469(3) 0.10174(11) 0.0491(5) Uani d . 1 1 . .
    H H15A 0.0973 1.4748 0.1041 0.059 Uiso calc R 1 1 . .
    C C16 0.06201(5) 1.3197(3) 0.02871(11) 0.0519(5) Uani d . 1 1 . .
    C C17 0.04723(6) 1.4723(4) -0.01065(13) 0.0651(6) Uani d . 1 1 . .
    H H17A 0.0555 1.5876 0.0063 0.078 Uiso calc R 1 1 . .
    C C18 0.02014(7) 1.4545(5) -0.07510(15) 0.0835(9) Uani d . 1 1 . .
    H H18A 0.0100 1.5580 -0.1008 0.100 Uiso calc R 1 1 . .
    C C19 0.00813(7) 1.2854(5) -0.10126(14) 0.0836(9) Uani d . 1 1 . .
    H H19A -0.0099 1.2742 -0.1449 0.100 Uiso calc R 1 1 . .
    C C20 0.02270(7) 1.1335(4) -0.06319(14) 0.0786(8) Uani d . 1 1 . .
    H H20A 0.0146 1.0187 -0.0810 0.094 Uiso calc R 1 1 . .
    C C21 0.04927(6) 1.1494(4) 0.00130(13) 0.0667(6) Uani d . 1 1 . .
    H H21A 0.0589 1.0450 0.0270 0.080 Uiso calc R 1 1 . .
    C C22 0.07512(5) 1.3157(3) 0.16414(11) 0.0517(5) Uani d . 1 1 . .
    C C23 0.06211(7) 1.1488(4) 0.17795(13) 0.0659(6) Uani d . 1 1 . .
    H H23A 0.0631 1.0490 0.1493 0.079 Uiso calc R 1 1 . .
    C C24 0.04770(8) 1.1286(5) 0.23378(15) 0.0806(8) Uani d . 1 1 . .
    H H24A 0.0392 1.0157 0.2427 0.097 Uiso calc R 1 1 . .
    C C25 0.04600(8) 1.2757(5) 0.27604(15) 0.0833(9) Uani d . 1 1 . .
    H H25A 0.0360 1.2629 0.3133 0.100 Uiso calc R 1 1 . .
    C C26 0.05902(8) 1.4419(5) 0.26328(15) 0.0822(8) Uani d . 1 1 . .
    H H26A 0.0579 1.5415 0.2920 0.099 Uiso calc R 1 1 . .
    C C27 0.07369(6) 1.4609(4) 0.20780(13) 0.0645(6) Uani d . 1 1 . .
    H H27A 0.0827 1.5733 0.1998 0.077 Uiso calc R 1 1 . .
    H H2 0.1952(5) 1.647(4) 0.2183(13) 0.080 Uiso d D 1 1 . .
    H H1 0.1574(5) 1.726(4) 0.2022(12) 0.080 Uiso d D 1 1 . .
loop_
    _atom_site_aniso_label
    _atom_site_aniso_U_11
    _atom_site_aniso_U_22
    _atom_site_aniso_U_33
    _atom_site_aniso_U_12
    _atom_site_aniso_U_13
    _atom_site_aniso_U_23
    F1 0.1138(14) 0.1047(15) 0.1215(14) 0.0581(12) 0.0270(12) 0.0098(11)
    Cl1 0.0742(4) 0.0398(4) 0.0921(5) -0.0111(3) 0.0189(3) 0.0043(3)
    Cl2 0.0754(4) 0.0481(4) 0.1010(5) -0.0194(3) 0.0220(3) -0.0042(3)
    N1 0.0441(9) 0.0382(10) 0.0579(9) -0.0057(7) 0.0152(7) 0.0007(7)
    N2 0.0423(8) 0.0386(9) 0.0499(9) -0.0064(7) 0.0121(7) 0.0007(7)
    O1 0.1009(14) 0.0751(13) 0.1225(16) 0.0187(11) 0.0686(13) 0.0393(12)
    O1W 0.144(2) 0.123(2) 0.125(2) 0.0220(19) 0.0457(18) 0.0110(17)
    C1 0.0786(17) 0.079(2) 0.0646(15) 0.0263(15) 0.0118(13) -0.0046(13)
    C2 0.0598(14) 0.098(2) 0.0800(17) 0.0155(15) 0.0208(13) -0.0043(16)
    C3 0.0631(14) 0.0712(17) 0.0712(15) 0.0020(13) 0.0254(12) 0.0036(12)
    C4 0.0599(12) 0.0560(14) 0.0480(11) 0.0000(10) 0.0188(9) -0.0041(10)
    C5 0.0777(15) 0.0558(15) 0.0665(14) 0.0032(12) 0.0326(12) -0.0030(11)
    C6 0.109(2) 0.0569(16) 0.0660(15) 0.0144(15) 0.0272(15) 0.0042(12)
    C7 0.0627(13) 0.0557(14) 0.0581(12) -0.0010(11) 0.0255(10) 0.0012(11)
    C8 0.0805(17) 0.0615(17) 0.111(2) 0.0126(14) 0.0531(16) 0.0169(15)
    C9 0.0617(13) 0.0576(15) 0.0790(15) 0.0048(11) 0.0304(12) 0.0067(12)
    C10 0.0559(12) 0.0500(14) 0.0749(14) 0.0084(10) 0.0229(11) 0.0085(11)
    C11 0.0470(11) 0.0611(14) 0.0518(11) -0.0029(10) 0.0134(9) 0.0033(10)
    C12 0.0461(11) 0.0627(14) 0.0508(11) -0.0054(10) 0.0108(9) -0.0042(10)
    C13 0.0486(11) 0.0508(13) 0.0513(11) -0.0047(9) 0.0155(9) 0.0072(9)
    C14 0.0520(11) 0.0502(13) 0.0511(11) -0.0057(9) 0.0179(9) 0.0006(9)
    C15 0.0452(11) 0.0420(12) 0.0593(12) -0.0013(9) 0.0150(9) 0.0017(9)
    C16 0.0440(11) 0.0548(14) 0.0586(12) -0.0001(9) 0.0182(9) 0.0064(10)
    C17 0.0606(13) 0.0635(16) 0.0716(15) 0.0045(11) 0.0210(11) 0.0164(12)
    C18 0.0712(17) 0.103(2) 0.0725(17) 0.0185(16) 0.0164(14) 0.0345(17)
    C19 0.0618(15) 0.116(3) 0.0626(15) 0.0045(17) 0.0036(12) 0.0000(16)
    C20 0.0600(14) 0.087(2) 0.0766(16) -0.0051(14) 0.0030(13) -0.0089(15)
    C21 0.0544(13) 0.0627(16) 0.0728(15) -0.0016(11) 0.0041(11) 0.0014(12)
    C22 0.0399(10) 0.0559(14) 0.0568(12) 0.0007(9) 0.0109(9) 0.0013(10)
    C23 0.0673(14) 0.0645(16) 0.0715(15) -0.0109(12) 0.0296(12) -0.0033(12)
    C24 0.0774(17) 0.090(2) 0.0803(17) -0.0155(15) 0.0334(14) 0.0072(16)
    C25 0.0710(17) 0.120(3) 0.0631(15) -0.0051(17) 0.0271(13) -0.0011(16)
    C26 0.0793(18) 0.098(2) 0.0704(16) 0.0046(17) 0.0243(14) -0.0194(15)
    C27 0.0610(13) 0.0642(16) 0.0665(14) -0.0005(11) 0.0167(11) -0.0079(12)
_geom_special_details
;
All e.s.d.'s (except the e.s.d. in the dihedral angle between two l.s. planes)
are estimated using the full covariance matrix. The cell e.s.d.'s are taken
into account individually in the estimation of e.s.d.'s in distances, angles
and torsion angles; correlations between e.s.d.'s in cell parameters are only
used when they are defined by crystal symmetry. An approximate (isotropic)
treatment of cell e.s.d.'s is used for estimating e.s.d.'s involving l.s.
planes.
;
loop_
    _geom_bond_atom_site_label_1
    _geom_bond_atom_site_label_2
    _geom_bond_site_symmetry_2
    _geom_bond_distance
    _geom_bond_publ_flag
    F1 C1 . 1.359(3) ?
    N1 C14 . 1.491(3) ?
    N1 C10 . 1.493(3) ?
    N1 C11 . 1.498(3) ?
    N1 H1A . 0.9100 ?
    N2 C12 . 1.494(3) ?
    N2 C13 . 1.498(2) ?
    N2 C15 . 1.522(3) ?
    N2 H2B . 0.9100 ?
    O1 C7 . 1.206(3) ?
    O1W H2 . 1.012(16) ?
    O1W H1 . 1.013(16) ?
    C1 C2 . 1.353(4) ?
    C1 C6 . 1.366(4) ?
    C2 C3 . 1.368(4) ?
    C2 H2A . 0.9300 ?
    C3 C4 . 1.390(3) ?
    C3 H3A . 0.9300 ?
    C4 C5 . 1.396(3) ?
    C4 C7 . 1.489(3) ?
    C5 C6 . 1.377(4) ?
    C5 H5A . 0.9300 ?
    C6 H6A . 0.9300 ?
    C7 C8 . 1.489(3) ?
    C8 C9 . 1.519(4) ?
    C8 H8A . 0.9700 ?
    C8 H8B . 0.9700 ?
    C9 C10 . 1.511(3) ?
    C9 H9A . 0.9700 ?
    C9 H9B . 0.9700 ?
    C10 H10A . 0.9700 ?
    C10 H10B . 0.9700 ?
    C11 C12 . 1.499(3) ?
    C11 H11A . 0.9700 ?
    C11 H11B . 0.9700 ?
    C12 H12A . 0.9700 ?
    C12 H12B . 0.9700 ?
    C13 C14 . 1.500(3) ?
    C13 H13A . 0.9700 ?
    C13 H13B . 0.9700 ?
    C14 H14A . 0.9700 ?
    C14 H14B . 0.9700 ?
    C15 C22 . 1.517(3) ?
    C15 C16 . 1.522(3) ?
    C15 H15A . 0.9800 ?
    C16 C17 . 1.381(3) ?
    C16 C21 . 1.391(3) ?
    C17 C18 . 1.384(4) ?
    C17 H17A . 0.9300 ?
    C18 C19 . 1.369(4) ?
    C18 H18A . 0.9300 ?
    C19 C20 . 1.365(4) ?
    C19 H19A . 0.9300 ?
    C20 C21 . 1.373(3) ?
    C20 H20A . 0.9300 ?
    C21 H21A . 0.9300 ?
    C22 C27 . 1.376(3) ?
    C22 C23 . 1.384(3) ?
    C23 C24 . 1.381(4) ?
    C23 H23A . 0.9300 ?
    C24 C25 . 1.372(4) ?
    C24 H24A . 0.9300 ?
    C25 C26 . 1.374(4) ?
    C25 H25A . 0.9300 ?
    C26 C27 . 1.380(4) ?
    C26 H26A . 0.9300 ?
    C27 H27A . 0.9300 ?
loop_
    _geom_angle_atom_site_label_1
    _geom_angle_atom_site_label_2
    _geom_angle_atom_site_label_3
    _geom_angle_site_symmetry_1
    _geom_angle_site_symmetry_3
    _geom_angle
    _geom_angle_publ_flag
    C14 N1 C10 . . 112.26(17) ?
    C14 N1 C11 . . 110.60(15) ?
    C10 N1 C11 . . 108.40(16) ?
    C14 N1 H1A . . 108.5 ?
    C10 N1 H1A . . 108.5 ?
    C11 N1 H1A . . 108.5 ?
    C12 N2 C13 . . 107.56(15) ?
    C12 N2 C15 . . 112.16(16) ?
    C13 N2 C15 . . 111.36(15) ?
    C12 N2 H2B . . 108.6 ?
    C13 N2 H2B . . 108.6 ?
    C15 N2 H2B . . 108.6 ?
    H2 O1W H1 . . 98.6(16) ?
    C2 C1 F1 . . 118.2(3) ?
    C2 C1 C6 . . 123.2(3) ?
    F1 C1 C6 . . 118.6(3) ?
    C1 C2 C3 . . 118.5(3) ?
    C1 C2 H2A . . 120.8 ?
    C3 C2 H2A . . 120.8 ?
    C2 C3 C4 . . 121.2(3) ?
    C2 C3 H3A . . 119.4 ?
    C4 C3 H3A . . 119.4 ?
    C3 C4 C5 . . 118.2(2) ?
    C3 C4 C7 . . 119.1(2) ?
    C5 C4 C7 . . 122.6(2) ?
    C6 C5 C4 . . 120.6(2) ?
    C6 C5 H5A . . 119.7 ?
    C4 C5 H5A . . 119.7 ?
    C1 C6 C5 . . 118.3(3) ?
    C1 C6 H6A . . 120.9 ?
    C5 C6 H6A . . 120.9 ?
    O1 C7 C4 . . 121.6(2) ?
    O1 C7 C8 . . 121.6(2) ?
    C4 C7 C8 . . 116.6(2) ?
    C7 C8 C9 . . 117.8(2) ?
    C7 C8 H8A . . 107.9 ?
    C9 C8 H8A . . 107.9 ?
    C7 C8 H8B . . 107.9 ?
    C9 C8 H8B . . 107.9 ?
    H8A C8 H8B . . 107.2 ?
    C10 C9 C8 . . 105.03(19) ?
    C10 C9 H9A . . 110.7 ?
    C8 C9 H9A . . 110.7 ?
    C10 C9 H9B . . 110.7 ?
    C8 C9 H9B . . 110.7 ?
    H9A C9 H9B . . 108.8 ?
    N1 C10 C9 . . 116.04(19) ?
    N1 C10 H10A . . 108.3 ?
    C9 C10 H10A . . 108.3 ?
    N1 C10 H10B . . 108.3 ?
    C9 C10 H10B . . 108.3 ?
    H10A C10 H10B . . 107.4 ?
    N1 C11 C12 . . 112.92(17) ?
    N1 C11 H11A . . 109.0 ?
    C12 C11 H11A . . 109.0 ?
    N1 C11 H11B . . 109.0 ?
    C12 C11 H11B . . 109.0 ?
    H11A C11 H11B . . 107.8 ?
    N2 C12 C11 . . 111.11(17) ?
    N2 C12 H12A . . 109.4 ?
    C11 C12 H12A . . 109.4 ?
    N2 C12 H12B . . 109.4 ?
    C11 C12 H12B . . 109.4 ?
    H12A C12 H12B . . 108.0 ?
    N2 C13 C14 . . 111.04(16) ?
    N2 C13 H13A . . 109.4 ?
    C14 C13 H13A . . 109.4 ?
    N2 C13 H13B . . 109.4 ?
    C14 C13 H13B . . 109.4 ?
    H13A C13 H13B . . 108.0 ?
    N1 C14 C13 . . 111.42(17) ?
    N1 C14 H14A . . 109.3 ?
    C13 C14 H14A . . 109.3 ?
    N1 C14 H14B . . 109.3 ?
    C13 C14 H14B . . 109.3 ?
    H14A C14 H14B . . 108.0 ?
    C22 C15 C16 . . 112.97(16) ?
    C22 C15 N2 . . 111.43(16) ?
    C16 C15 N2 . . 111.58(16) ?
    C22 C15 H15A . . 106.8 ?
    C16 C15 H15A . . 106.8 ?
    N2 C15 H15A . . 106.8 ?
    C17 C16 C21 . . 118.3(2) ?
    C17 C16 C15 . . 118.3(2) ?
    C21 C16 C15 . . 123.32(19) ?
    C16 C17 C18 . . 120.3(3) ?
    C16 C17 H17A . . 119.8 ?
    C18 C17 H17A . . 119.8 ?
    C19 C18 C17 . . 120.4(3) ?
    C19 C18 H18A . . 119.8 ?
    C17 C18 H18A . . 119.8 ?
    C20 C19 C18 . . 119.8(2) ?
    C20 C19 H19A . . 120.1 ?
    C18 C19 H19A . . 120.1 ?
    C19 C20 C21 . . 120.3(3) ?
    C19 C20 H20A . . 119.8 ?
    C21 C20 H20A . . 119.8 ?
    C20 C21 C16 . . 120.8(2) ?
    C20 C21 H21A . . 119.6 ?
    C16 C21 H21A . . 119.6 ?
    C27 C22 C23 . . 118.5(2) ?
    C27 C22 C15 . . 118.5(2) ?
    C23 C22 C15 . . 123.0(2) ?
    C24 C23 C22 . . 120.9(3) ?
    C24 C23 H23A . . 119.6 ?
    C22 C23 H23A . . 119.6 ?
    C25 C24 C23 . . 119.8(3) ?
    C25 C24 H24A . . 120.1 ?
    C23 C24 H24A . . 120.1 ?
    C24 C25 C26 . . 120.0(3) ?
    C24 C25 H25A . . 120.0 ?
    C26 C25 H25A . . 120.0 ?
    C25 C26 C27 . . 120.0(3) ?
    C25 C26 H26A . . 120.0 ?
    C27 C26 H26A . . 120.0 ?
    C22 C27 C26 . . 120.9(3) ?
    C22 C27 H27A . . 119.6 ?
    C26 C27 H27A . . 119.6 ?
loop_
    _geom_torsion_atom_site_label_1
    _geom_torsion_atom_site_label_2
    _geom_torsion_atom_site_label_3
    _geom_torsion_atom_site_label_4
    _geom_torsion_site_symmetry_1
    _geom_torsion_site_symmetry_2
    _geom_torsion_site_symmetry_3
    _geom_torsion_site_symmetry_4
    _geom_torsion
    _geom_torsion_publ_flag
    F1 C1 C2 C3 . . . . -179.9(2) ?
    C6 C1 C2 C3 . . . . 1.7(4) ?
    C1 C2 C3 C4 . . . . -0.8(4) ?
    C2 C3 C4 C5 . . . . -0.7(4) ?
    C2 C3 C4 C7 . . . . 178.3(2) ?
    C3 C4 C5 C6 . . . . 1.3(3) ?
    C7 C4 C5 C6 . . . . -177.7(2) ?
    C2 C1 C6 C5 . . . . -1.1(4) ?
    F1 C1 C6 C5 . . . . -179.5(2) ?
    C4 C5 C6 C1 . . . . -0.4(4) ?
    C3 C4 C7 O1 . . . . 5.1(4) ?
    C5 C4 C7 O1 . . . . -176.0(2) ?
    C3 C4 C7 C8 . . . . -170.5(2) ?
    C5 C4 C7 C8 . . . . 8.4(3) ?
    O1 C7 C8 C9 . . . . 8.1(4) ?
    C4 C7 C8 C9 . . . . -176.2(2) ?
    C7 C8 C9 C10 . . . . -173.9(2) ?
    C14 N1 C10 C9 . . . . 68.0(3) ?
    C11 N1 C10 C9 . . . . -169.6(2) ?
    C8 C9 C10 N1 . . . . -178.9(2) ?
    C14 N1 C11 C12 . . . . -51.4(2) ?
    C10 N1 C11 C12 . . . . -174.83(18) ?
    C13 N2 C12 C11 . . . . -59.0(2) ?
    C15 N2 C12 C11 . . . . 178.27(17) ?
    N1 C11 C12 N2 . . . . 55.8(2) ?
    C12 N2 C13 C14 . . . . 61.0(2) ?
    C15 N2 C13 C14 . . . . -175.72(16) ?
    C10 N1 C14 C13 . . . . 173.75(17) ?
    C11 N1 C14 C13 . . . . 52.5(2) ?
    N2 C13 C14 N1 . . . . -59.1(2) ?
    C12 N2 C15 C22 . . . . -52.4(2) ?
    C13 N2 C15 C22 . . . . -172.96(17) ?
    C12 N2 C15 C16 . . . . -179.67(17) ?
    C13 N2 C15 C16 . . . . 59.7(2) ?
    C22 C15 C16 C17 . . . . 103.2(2) ?
    N2 C15 C16 C17 . . . . -130.3(2) ?
    C22 C15 C16 C21 . . . . -73.2(3) ?
    N2 C15 C16 C21 . . . . 53.3(3) ?
    C21 C16 C17 C18 . . . . 0.9(3) ?
    C15 C16 C17 C18 . . . . -175.7(2) ?
    C16 C17 C18 C19 . . . . -1.2(4) ?
    C17 C18 C19 C20 . . . . 0.7(5) ?
    C18 C19 C20 C21 . . . . 0.2(5) ?
    C19 C20 C21 C16 . . . . -0.5(4) ?
    C17 C16 C21 C20 . . . . 0.0(4) ?
    C15 C16 C21 C20 . . . . 176.4(2) ?
    C16 C15 C22 C27 . . . . -115.0(2) ?
    N2 C15 C22 C27 . . . . 118.5(2) ?
    C16 C15 C22 C23 . . . . 63.2(3) ?
    N2 C15 C22 C23 . . . . -63.4(3) ?
    C27 C22 C23 C24 . . . . 0.6(4) ?
    C15 C22 C23 C24 . . . . -177.5(2) ?
    C22 C23 C24 C25 . . . . 0.4(4) ?
    C23 C24 C25 C26 . . . . -0.8(4) ?
    C24 C25 C26 C27 . . . . 0.2(4) ?
    C23 C22 C27 C26 . . . . -1.2(4) ?
    C15 C22 C27 C26 . . . . 177.0(2) ?
    C25 C26 C27 C22 . . . . 0.8(4) ?
loop_
    _geom_hbond_atom_site_label_D
    _geom_hbond_atom_site_label_H
    _geom_hbond_atom_site_label_A
    _geom_hbond_site_symmetry_A
    _geom_hbond_distance_DH
    _geom_hbond_distance_HA
    _geom_hbond_distance_DA
    _geom_hbond_angle_DHA
    _geom_hbond_publ_flag
    O1W H1 Cl1 1_565 1.01(2) 2.24(2) 3.248(3) 176(2) y
    C15 H15A Cl1 1_565 0.98 2.59 3.565(2) 177 n
    C6 H6A O1W 4_535 0.93 2.55 3.397(4) 152 y
    C10 H10B Cl2 4_545 0.97 2.80 3.746(3) 165 n
    C14 H14B O1 7_575 0.97 2.38 3.148(3) 136 y
    N1 H1A Cl2 . 0.91 2.09 2.990(2) 171 y
    O1W H2 Cl2 . 1.01(2) 2.20(2) 3.207(3) 172(2) y
    N2 H2B Cl1 . 0.91 2.18 3.070(2) 167 y
    C12 H12B O1W . 0.97 2.45 3.374(4) 160 n
    C21 H21A Cl1 . 0.93 2.78 3.651(3) 155 n
